# Supplementary material for: RNA Sequencing Reveals the Potential Adaptation Mechanism to Different Hosts of Grapholita molesta
Source: Insects. 2022 Sep 30;13(10):893. doi: 10.3390/insects13100893 (PMC9604371; doi:10.3390/insects13100893)
Supplement: Supplementary file 1 [file insects-13-00893-s001.zip]

Archive with 2 entries (2 files):
- Support information Table S1.xlsx
- Support information.pdf
