# Supplementary material for: RNA Sequencing Reveals the Potential Adaptation Mechanism to Different Hosts of Grapholita molesta
Source: Insects. 2022 Sep 30;13(10):893. doi: 10.3390/insects13100893 (PMC9604371; doi:10.3390/insects13100893)
Supplement: Supplementary file 1 [file insects-13-00893-s001.zip › Support information Table S1.xlsx]

## Sheet: Sheet1
Table S1 Analysis of the difference of FPKM and expression in feeding on different hosts by G. molesta
Gene_ID	PL_Fpkm	PS_Fpkm	AP_Fpkm	AD_Fpkm	PC_Fpkm	PR_Fpkm	ADvsAP_log2FoldChange	ADvsAP_padj	ADvsPR_log2FoldChange	ADvsPR_padj	ADvsPC_log2FoldChange	ADvsPC_padj	ADvsPL_log2FoldChange	ADvsPL_padj	ADvsPS_log2FoldChange	ADvsPS_padj	APvsPR_log2FoldChange	APvsPR_padj	APvsPC_log2FoldChange	APvsPC_padj	APvsPL_log2FoldChange	APvsPL_padj	APvsPS_log2FoldChange	APvsPS_padj	PRvsPC_log2FoldChange	PRvsPC_padj	PRvsPL_log2FoldChange	PRvsPL_padj	PRvsPS_log2FoldChange	PRvsPS_padj	PCvsPL_log2FoldChange	PCvsPL_padj	PCvsPS_log2FoldChange	PCvsPS_padj	PLvsPS_log2FoldChange	PLvsPS_padj
gm_26520-RA	7381.92	9624.46	22264.2	2437.66	18636.7	6052.13	-3.08431	0.00602926	-1.26398	0.123658	-2.95213	3.95212e-05	-1.58864	0.0328719	-2.03532	0.0311286	1.86333	0.108831	0.179831	0.912477	1.50105	0.189647	1.10857	0.639289	-1.70767	0.0265261	-0.27872	0.756527	-0.628222	0.753388	1.40759	0.0836552	1.09974	0.454242	-0.362142	0.785273
gm_38295-RA	47.5012	6203.77	53862.2	4017.78	7430.62	3152.8	-3.62748	0.0405437	0.259377	0.882278	-1.15612	0.424595	6.37419	8.64398e-10	-0.6801	0.832744	4.05618	0.00942103	2.74632	0.135881	10.0575	2.02765e-11	2.98771	0.313343	-1.45732	1	6.18203	1.32137e-15	-0.907311	0.912677	7.66917	1	0.498796	0.910635	-7.05828	1.21765e-05
gm_04701-RA	1326.6	2281.8	7054.3	577.866	2304.9	3340.9	-3.49849	0.00860614	-2.48107	0.000423046	-2.04219	0.0145127	-1.16422	0.11694	-2.01559	0.0945273	1.06641	1	1.53408	1	2.31317	0.0758145	1.5151	0.571689	0.418196	0.78839	1.36897	0.0121891	0.597731	0.862619	0.935145	0.311822	0.201601	0.947368	-0.753596	0.579357
novel.798	0.463953	618.585	16242.9	333.826	3199.54	656.043	-5.51129	0.0240706	-1.10833	0.743842	-3.59901	1	9.44109	0.000887804	-0.913562	1	4.606	0.00842438	2.24115	0.331816	15.0086	3.11294e-14	4.55955	0.145589	-2.54053	1	10.5759	2.78775e-40	0.164341	0.98975	13.1964	1	2.6627	1	-10.3756	1
gm_11542-RA	512.473	1979.99	3343.54	403.341	992.543	602.918	-2.93556	0.000206524	-0.559899	0.386625	-1.37426	0.0712498	-0.316283	0.536032	-2.33416	0.0104443	2.44691	0.00360553	1.65959	0.134717	2.61497	0.000315164	0.63457	0.830177	-0.837066	0.52178	0.301872	0.610382	-1.66208	0.142088	1.12407	0.164898	-0.806026	0.701149	-1.9353	0.0202897
gm_03663-RA	406.764	299.486	1644.75	30.9889	778.754	1184.3	-5.61854	1	-5.21522	9.94452e-19	-4.72009	2.85621e-10	-3.69764	4.8159e-08	-3.30735	0.000788625	0.461583	1	0.995022	0.568148	1.91377	0.177108	2.34322	1	0.466545	0.782043	1.56639	0.0261325	2.02512	0.0804901	1.08986	0.30675	1.5801	0.392249	0.477547	0.786564
gm_06101-RA	23.2515	31.3631	49.6236	84.8603	221.866	129.36	0.864156	0.620142	-0.549298	0.510858	-1.30197	0.0896132	1.94527	0.00368314	1.37873	0.139175	-1.40372	0.417256	-2.22381	0.190216	1.05898	0.527901	0.543629	1	-0.74342	0.532124	2.5503	6.49237e-06	2.07569	0.00531227	3.23326	4.4681e-07	2.86331	0.00358051	-0.463519	0.731105
gm_35262-RB	2.18928	34.0134	161.35	7.92584	16.9964	23.8079	-4.20806	5.24254e-09	-1.57293	0.000168798	-1.20456	0.142133	1.85497	0.000254164	-2.14106	0.0327466	2.71169	0.000493464	3.1298	0.00325304	6.107	8.62639e-16	2.10786	0.212179	0.341311	0.853755	3.47394	1.48513e-13	-0.464718	0.916974	3.12846	4.91391e-05	-0.80012	0.729183	-3.93014	3.31529e-06
gm_35484-RH	0.388752	4.1225	52.58	3.09749	5.18616	4.8031	-3.94031	2.78823e-05	-0.64628	0.308803	-0.882702	0.365223	2.97772	4.22196e-08	-0.499914	0.810557	3.39678	0.000812796	3.22103	0.0115832	6.97684	1.64696e-13	3.57107	0.0446834	-0.266708	0.908217	3.66682	6.14648e-11	0.233056	0.977435	3.9292	3.75663e-06	0.499114	0.880238	-3.42822	0.0066794
